# Supplementary material for: A lineage-specific rapid diagnostic test (Chagas Sero K-SeT) identifies Brazilian Trypanosoma cruzi II/V/VI reservoir hosts among diverse mammalian orders
Source: PLoS One. 2020 Jan 17;15(1):e0227828. doi: 10.1371/journal.pone.0227828 (PMC6968848; doi:10.1371/journal.pone.0227828)
Supplement: S1 Appendix — (XLSX) [file pone.0227828.s001.xlsx]

## Sheet: Leontopithecus
	TSSApep-II/V/VI assay type
	RDT	ELISA
1	POS	pos
2	POS	pos
3	POS	pos
4	NEG	neg
5	POS	pos
6	POS	pos
7	POS	neg
8	POS	pos
9	NEG	neg
10	NEG	neg
11	POS	pos
12	POS	pos
13	POS	pos
14	POS	pos
15	POS	pos
16	POS	pos
17	POS	pos
18	NEG	neg
19	POS	pos
20	POS	pos
21	POS	pos
22	POS	pos
23	POS	pos
24	POS	pos
25	NEG	neg
26	POS	pos
27	NEG	neg
28	NEG	neg
29	POS	pos
30	NEG	neg
31	POS	neg
